# Supplementary material for: Secretin-dependent signals in the ventromedial hypothalamus regulate energy metabolism and bone homeostasis in mice
Source: Nat Commun. 2024 Feb 3;15:1030. doi: 10.1038/s41467-024-45436-3 (PMC10838336; doi:10.1038/s41467-024-45436-3)
Supplement: Supplementary file 4 — Source Data [file 41467_2024_45436_MOESM4_ESM.xlsx]

## Sheet: Fig. 1a
WT												SCT-/-											SCTR-/-
DAY1	2.75777	2.12543	2.42365	2.30648	2.08094	2.48229	2.67025	2.32781	2.84568	1.94313		2.46851	2.19573	2.64614	3.05794	2.73316	2.62575	2.97879	2.79766	2.63174	2.22978		2.85714	2.76877	2.81605	2.29039	2.43294	2.6438	2.87985	2.84683	2.60318	2.33941
DAY2	5.40997	4.23954	4.76052	4.72198	4.03926	4.84807	4.903	4.58246	5.4131	4.00217		4.85945	4.41926	5.58113	5.52382	5.33669	5.58167	5.37138	5.72489	4.91253	4.7835		5.21693	5.35603	5.73077	4.61644	5.42002	5.59497	4.97673	5.20224	5.46159	4.67301
DAY3	8.22659	6.36499	6.98188	6.82229	6.26648	7.17541	6.9698	7.26242	8.02251	6.01967		7.69888	6.6406	7.57186	8.39254	8.31728	8.83561	8.49725	8.13382	7.5156	7.08347		7.79894	7.87696	8.678	6.71604	8.40314	8.13623	7.16477	7.48988	8.22993	7.70252
Holm-Šídák's multiple comparisons test	Mean Diff.	Below threshold?	Summary	Adjusted P Value
Row 1
WT vs. SCT-/-	-0.2402	No	ns	0.5783
WT vs. SCTR-/-	-0.2515	No	ns	0.5783
SCT-/- vs. SCTR-/-	-0.01132	No	ns	0.9586
Row 2
WT vs. SCT-/-	-0.5174	Yes	*	0.048
WT vs. SCTR-/-	-0.5329	Yes	*	0.048
SCT-/- vs. SCTR-/-	-0.01544	No	ns	0.9435
Row 3
WT vs. SCT-/-	-0.8575	Yes	***	0.0005
WT vs. SCTR-/-	-0.8084	Yes	***	0.0007
SCT-/- vs. SCTR-/-	0.04905	No	ns	0.8218

## Sheet: Fig. 1b
min	WT												SCT-/-												SCTR-/-
0	0	0	0	0	0	0	0	0	0	0	0		0	0	0	0	0	0	0	0	0	0	0		0	0	0	0	0	0	0	0	0	0	0
20	0.314712	0.243348	0.352675	0.265112	0.289185	0.287584	0.237872	0.248934	0.281277	0.339184	0.289925		0.372111	0.354379	0.447656	0.33448	0.350966	0.352109	0.39828	0.332889	0.323624	0.283431	0.31532		0.342982	0.362812	0.391092	0.361248	0.348575	0.434618	0.345864	0.356285	0.367703	0.353275	0.339801
40	0.43524	0.486697	0.464046	0.419762	0.491067	0.391114	0.390791	0.438596	0.470832	0.538386	0.376904		0.607128	0.593455	0.50106	0.567985	0.589623	0.531251	0.411238	0.499334	0.576052	0.458315	0.410694		0.617369	0.516309	0.563173	0.512315	0.501948	0.655076	0.585309	0.604906	0.618527	0.568267	0.560552
60	0.488808	0.655689	0.482607	0.458425	0.578369	0.425624	0.464419	0.474158	0.605357	0.629912	0.498672		0.783392	0.76931	0.784392	0.707782	0.835299	0.722749	0.546439	0.582557	0.711975	0.536711	0.516477		0.679105	0.56515	0.735254	0.656815	0.655322	0.837743	0.824753	0.809686	0.770625	0.703013	0.767611
120	0.589248	0.675967	0.569229	0.480517	0.616563	0.661444	0.560701	0.681603	0.788797	0.904491	0.695822		0.880168	0.805361	0.844013	0.992746	0.896806	0.981453	0.762838	0.811418	0.789644	0.681441	0.678266		0.748347	0.683761	0.868106	0.828469	1.01087	0.891408	1.0908	0.921517	0.779563	0.970783	0.841232
Holm-Šídák's multiple comparisons test	Mean Diff.	Below threshold?	Summary	Adjusted P Value
Row 1
WT vs. SCT-/-	0
WT vs. SCTR-/-	0
SCT-/- vs. SCTR-/-	0
Row 2
WT vs. SCT-/-	-0.06504	Yes	**	0.0027
WT vs. SCTR-/-	-0.07768	Yes	****	<0.0001
SCT-/- vs. SCTR-/-	-0.01264	No	ns	0.4289
Row 3
WT vs. SCT-/-	-0.07661	Yes	*	0.019
WT vs. SCTR-/-	-0.1273	Yes	****	<0.0001
SCT-/- vs. SCTR-/-	-0.05069	No	ns	0.0698
Row 4
WT vs. SCT-/-	-0.1577	Yes	**	0.0029
WT vs. SCTR-/-	-0.2039	Yes	****	<0.0001
SCT-/- vs. SCTR-/-	-0.04618	No	ns	0.2966
Row 5
WT vs. SCT-/-	-0.1727	Yes	**	0.0031
WT vs. SCTR-/-	-0.2191	Yes	***	0.0009
SCT-/- vs. SCTR-/-	-0.04643	No	ns	0.3424

## Sheet: Fig. 1c
WT	Sct-/-	Sctr-/-
0.589248	0.880168	0.748347
0.675967	0.805361	0.683761
0.569229	0.844013	0.868106
0.480517	0.992746	0.828469
0.616563	0.896806	1.01087
0.661444	0.981453	0.891408
0.560701	0.762838	1.0908
0.681603	0.811418	0.921517
0.788797	0.789644	0.779563
0.904491	0.681441	0.970783
0.695822	0.678266	0.841232
Holm-Šídák's multiple comparisons test	Mean Diff.	Below threshold?	Summary	Adjusted P Value
WT vs. Sct-/-	-0.1727	Yes	**	0.0024
WT vs. Sctr-/-	-0.2191	Yes	***	0.0003
Sct-/- vs. Sctr-/-	-0.04643	No	ns	0.3447

## Sheet: Fig. 1d
weeks	WT									SCT-/-									SCTR-/-
4	18	18	18.6	12.6	15.1	14	17.7	16.1		13.1	14.1	15.4	14.4	17.6	15.7	19.8	16.7		15.2	14.2	16.1	16.7	15.1	13	18	17.9
5	21.5	22.4	21.7	19	19.9	18.3	22.4	20.4		16.1	17.1	20.7	21.8	19.8	21.1	22.2	21.7		17.53	19.37	19.65	20.01	19.99	18	22.4	20.5
6	22	23.1	22.3	21	21.2	20.5	22.7	21.3		21	19.2	21.3	22.6	20.8	21.8	22.2	22.2		19.4	19.5	19.5	20.8	21	19.4	23.1	21.6
7	23.7	24.4	23.3	22.7	23	21.6	24	22.5		21.5	19.6	21.3	23	21.9	22.6	23.1	23.7		22.3	20.9	21.8	23.3	23.2	20.7	24.4	22.6
8	25	25.6	25.7	23.4	23.2	22.6	24.7	23.2		22	21.2	22.9	24.7	22.9	23.8	23.1	23.7		22.8	21.5	21.7	24	23.7	21	25.6	23.3
9	25.9	26.3	25.9	24	24.9	24.1	25.7	23.8		23	22	22.6	25.1	23.2	24.7	24.7	25.7		24.1	22.4	22.2	25	25.4	22.5	26.3	24.7
10	26.3	26.3	26	25.6	25.2	24.1	26	24.8		24.2	22.5	23.6	25.8	24.1	26.2	25.5	24.7		23.8	22.7	22.5	25.1	25.7	23.5	26.3	25
11	26.9	27.2	27.5	26.3	25.9	25.8	27.3	27.2		25.3	23.4	23.8	26.8	25.1	27.3	26.4	25.2		25.4	23.8	23.6	26.7	27.2	25.2	27.2	25.2
12	26.5	26.8	29	26.6	26.3	26.3	28.3	26		26.3	24.7	23.9	27.7	25.3	28	27	26.5		25.2	23.2	23.5	26.3	27.3	26.4	26.8	24.5
13	27.8	27.8	29.8	27.1	26.7	26	28.5	26.5		26.9	25.5	23.3	28.5	25.1	28.6	27.8	26.9		26.1	24.6	24.7	28	27.8	26.9	27.8	25.8
14	28.4	28.4	28.2	26.5	26.5	26.9	29.2	27.2		28	26	25.1	29.2	25.6	29.1	28.3	27.8		26.9	26	26.1	28.7	28.9	28.5	28.4	26.9
15	30	29.7	29.5	27.8	27.3	27.1	31.2	28.9		28.1	26.8	25.6	30.7	27.1	30.7	30	29.7		27.1	26.5	26.2	28.1	28.3	30.1	29.7	27.8
16	30	30.5	29.6	28	27.4	27.6	30.4	27.9		28.6	28	26.5	31.2	27	29.4	30.2	29.8		28.1	26.7	27.7	28.8	29.1	30.9	29.4	27.5
17	30.3	30.7	30.8	28.3	28.4	27.3	31.6	28.5		29	28.2	26.6	31.5	27.9	30.7	30.8	31.3		28	27.5	27.6	29.2	29.7	31.2	30.7	28.8
18	29.1	30.7	32.1	29.2	29.1	28.5	29.5	29.3		29.5	28.9	26.6	32.5	28.7	32.2	32.1	32.2		28.1	28.4	28.3	30.1	30.7	31.5	30.7	29.2
19	30.5	32.2	32.9	30	29.5	29.3	34.2	30		30.5	29.2	27.3	33	30.2	32.8	32	32.7		28.15	28.4	28.4	30.1	30.5	31.8	32.2	30.1
20	32.2	32.1	33.3	30.7	30	29.8	34.2	31		31.1	30.2	28.9	33	30.2	32.8	32.5	33.1		28.2	28.5	28.4	30	30.5	32	32.1	31.2
Holm-Šídák's multiple comparisons test	Mean Diff.	Below threshold?	Summary	Adjusted P Value
Row 1
WT vs. SCT-/-	0.4125	No	ns	0.8845
WT vs. SCTR-/-	0.4875	No	ns	0.8845
SCT-/- vs. SCTR-/-	0.075	No	ns	0.9198
Row 2
WT vs. SCT-/-	0.6375	No	ns	0.6308
WT vs. SCTR-/-	1.019	No	ns	0.4324
SCT-/- vs. SCTR-/-	0.3813	No	ns	0.6308
Row 3
WT vs. SCT-/-	0.375	No	ns	0.6148
WT vs. SCTR-/-	1.225	No	ns	0.2728
SCT-/- vs. SCTR-/-	0.85	No	ns	0.4439
Row 4
WT vs. SCT-/-	1.063	No	ns	0.3953
WT vs. SCTR-/-	0.75	No	ns	0.53
SCT-/- vs. SCTR-/-	-0.3125	No	ns	0.6749
Row 5
WT vs. SCT-/-	1.138	No	ns	0.2728
WT vs. SCTR-/-	1.225	No	ns	0.2728
SCT-/- vs. SCTR-/-	0.0875	No	ns	0.9065
Row 6
WT vs. SCT-/-	1.2	No	ns	0.2899
WT vs. SCTR-/-	1	No	ns	0.3277
SCT-/- vs. SCTR-/-	-0.2	No	ns	0.7884
Row 7
WT vs. SCT-/-	0.9625	No	ns	0.355
WT vs. SCTR-/-	1.213	No	ns	0.2813
SCT-/- vs. SCTR-/-	0.25	No	ns	0.7372
Row 8
WT vs. SCT-/-	1.35	No	ns	0.1972
WT vs. SCTR-/-	1.225	No	ns	0.1972
SCT-/- vs. SCTR-/-	-0.125	No	ns	0.8668
Row 9
WT vs. SCT-/-	0.8	No	ns	0.4863
WT vs. SCTR-/-	1.575	No	ns	0.1016
SCT-/- vs. SCTR-/-	0.775	No	ns	0.4863
Row 10
WT vs. SCT-/-	0.95	No	ns	0.3953
WT vs. SCTR-/-	1.063	No	ns	0.3953
SCT-/- vs. SCTR-/-	0.1125	No	ns	0.88
Row 11
WT vs. SCT-/-	0.275	No	ns	0.9761
WT vs. SCTR-/-	0.1125	No	ns	0.9761
SCT-/- vs. SCTR-/-	-0.1625	No	ns	0.9761
Row 12
WT vs. SCT-/-	0.35	No	ns	0.6533
WT vs. SCTR-/-	0.9625	No	ns	0.482
SCT-/- vs. SCTR-/-	0.6125	No	ns	0.6533
Row 13
WT vs. SCT-/-	0.0875	No	ns	0.9318
WT vs. SCTR-/-	0.4	No	ns	0.9318
SCT-/- vs. SCTR-/-	0.3125	No	ns	0.9318
Row 14
WT vs. SCT-/-	-0.0125	No	ns	0.9866
WT vs. SCTR-/-	0.4	No	ns	0.9258
SCT-/- vs. SCTR-/-	0.4125	No	ns	0.9258
Row 15
WT vs. SCT-/-	-0.65	No	ns	0.7114
WT vs. SCTR-/-	0.0625	No	ns	0.9331
SCT-/- vs. SCTR-/-	0.7125	No	ns	0.7114
Row 16
WT vs. SCT-/-	0.1125	No	ns	0.88
WT vs. SCTR-/-	1.119	No	ns	0.35
SCT-/- vs. SCTR-/-	1.006	No	ns	0.35
Row 17
WT vs. SCT-/-	0.1875	No	ns	0.8013
WT vs. SCTR-/-	1.55	No	ns	0.1099
SCT-/- vs. SCTR-/-	1.363	No	ns	0.1315

## Sheet: Fig. 1e
	WT												SCT-/-					SCTR-/-
Fat	18.0844	14.2268	13.0205	11.4744	16.1356	17.5828	12.4815	15.9813	14.021	17.8746	11.831	11.8045	7.99145	12.3755	10.7115	9.56	9.88		11.9476	12.2394	9.49612	15.7627	10.76	10.7258	12.9658	13.2031	11.6878
Lean	64.1234	68.5223	69.6774	71.3461	64.3051	65.2649	70.8889	66.4798	68.7063	65.4007	71.0211	70.6391	74.2308	70.5364	72.9249	72.44	72.8		69.9625	70.4247	72.0543	67.1864	72.56	71.5726	70.4183	70.1562	71.0549
Holm-Šídák's multiple comparisons test	Predicted (LS) mean diff.	Below threshold?	Summary	Adjusted P Value
Fat
WT vs. SCT-/-	4.495	Yes	***	0.0001
WT vs. SCTR-/-	3.001	Yes	**	0.0046
SCT-/- vs. SCTR-/-	-1.494	No	ns	0.1493
Lean
WT vs. SCT-/-	-4.613	Yes	****	<0.0001
WT vs. SCTR-/-	-3.127	Yes	**	0.0031
SCT-/- vs. SCTR-/-	1.486	No	ns	0.1516

## Sheet: Fig. 1f
VCO2	WT						SCT-/-						SCTR-/-
Night	2.98016	2.9308	2.91579	3.16819	2.52664	2.79436	3.50095	3.89424	3.47196	3.18864	3.31305	3.50115	3.79349	3.3314	2.89474	2.99247	3.59769	3.27371
Day	2.48156	2.46374	2.05588	3.01114	2.27008	2.3399	2.82407	2.81557	3.01516	2.31634	2.76453	3.15703	3.37747	2.81649	2.44398	2.24175	2.84038	2.67901
Holm-Šídák's multiple comparisons test	Mean Diff.	Below threshold?	Summary	Adjusted P Value
Night
WT vs. SCT-/-	-0.5923	Yes	**	0.0063
WT vs. SCTR-/-	-0.4279	Yes	*	0.0421
SCT-/- vs. SCTR-/-	0.1644	No	ns	0.3579
Day
WT vs. SCT-/-	-0.3784	No	ns	0.1148
WT vs. SCTR-/-	-0.2961	No	ns	0.1954
SCT-/- vs. SCTR-/-	0.08227	No	ns	0.6437
VO2	WT						SCT-/-						SCTR-/-
Night	2.84844	3.10012	2.76161	2.92724	2.94079	2.66627	3.29292	3.45086	3.22905	3.39637	2.92847	3.14961	3.4475	3.27941	2.87176	3.31347	3.11241	3.62638
Day	2.35181	2.65912	2.48079	2.32929	2.80432	2.34395	2.87506	3.24579	2.92147	2.49519	2.54291	2.86305	3.17107	2.71581	2.37198	2.87206	2.59114	2.87006
Holm-Šídák's multiple comparisons test	Mean Diff.	Below threshold?	Summary	Adjusted P Value
Night
WT vs. SCT-/-	-0.3671	Yes	*	0.019
WT vs. SCTR-/-	-0.4011	Yes	*	0.0151
SCT-/- vs. SCTR-/-	-0.03394	No	ns	0.7997
Day
WT vs. SCT-/-	-0.329	No	ns	0.0557
WT vs. SCTR-/-	-0.2705	No	ns	0.098
SCT-/- vs. SCTR-/-	0.05856	No	ns	0.6619

## Sheet: Fig. 1g
NIGHT
BW	WT	SCT-/-	SCTR-/-
29.5	0.428881
29.9	0.429244					NIGHT
30	0.458615					Effect	DFn	DFd	F	p	p<.05	ges
30.2	0.456694					Bodyweight	1	12	6.503	0.025	*	0.351
30.8	0.473509					Group	2	12	10.408	0.002	*	0.634
31.7	0.452981					Bodyweight:Group	2	12	0.021	0.979		0.004
29.3		0.459619
30		0.492349
30.1		0.490395				term	.y.	group1	group2	df	statistic	p	p.adj	p.adj.signif
30.1		0.500161				Bodyweight*Group	EE	WT	SCT-/-	14	-4.29537	0.000740151	0.00222045	**
31		0.480281				Bodyweight*Group	EE	WT	SCTR-/-	14	-4.16795	0.000947833	0.0028435	**
31.5		0.511242				Bodyweight*Group	EE	SCT-/-	SCTR-/-	14	-0.0159422	0.987505	1	ns
30.2			0.515527
29.8			0.477662
30.2			0.46258
31.4			0.512015
31.9			0.508935
31.5			0.499596
DAY
BW	wt	sct-/-	sctr-/-
29.5	0.353416
30.8	0.370507
30	0.374986					DAY
31.7	0.414833					Effect	DFn	DFd	F	p	p<.05	ges
29.9	0.405724					Bodyweight	1	12	4.772	0.049	*	0.285
30.2	0.435128					Group	2	12	0.916	0.426		0.132
29.3		0.355295				Bodyweight:Group	2	12	0.091	0.914		0.015
31.5		0.403962
30.1		0.400378
30.1		0.433842
31		0.456595				term	.y.	group1	group2	df	statistic	p	p.adj	p.adj.signif
30		0.442393				Bodyweight*Group	EE	WT	SCT-/-	14	-1.43323	0.173746	0.521238	ns
30.2			0.383534			Bodyweight*Group	EE	WT	SCTR-/-	14	-0.887891	0.389599	1	ns
29.8			0.398859			Bodyweight*Group	EE	SCT-/-	SCTR-/-	14	0.496349	0.62735	1	ns
30.2			0.406367
31.4			0.4227
31.9			0.429765
31.5			0.463729

## Sheet: Fig. 1h
WT (5)	Sct-/- (5)	Sctr-/- (5)
0.926571	7.12928	2.89944
1.1215	8.81981	2.59739
2.09335	3.81266	3.6164
1.61539	6.10686	6.1191
0.580808	2.07334	6.88868
Holm-Šídák's multiple comparisons test	Mean Diff.	Below threshold?	Summary	Adjusted P Value
WT (5) vs. Sct-/- (5)	-4.321	Yes	*	0.0127
WT (5) vs. Sctr-/- (5)	-3.157	Yes	*	0.0485
Sct-/- (5) vs. Sctr-/- (5)	1.164	No	ns	0.362

## Sheet: Fig. 1j
BV/TV
WT	SCT-/-	SCTR-/-
15.5656	17.5142	15.0231
17.0546	18.243	14.987
18.69	17.8654	13.8764		Holm-Sidak's multiple comparisons test	Mean Diff.	Significant?	Summary	Adjusted P Value
22.0656	16.665	12.8654		WT vs. SCT-/-	5.579	Yes	*	0.0133
21.354	15.46	7.5216		WT vs. SCTR-/-	9.743	Yes	***	0.0003
26.58	13.321	7.4326
	13.985	6.0546
	12.054	6.0421
	6.65
BMD of TV
WT	SCT-/-	SCTR-/-		Holm-Sidak's multiple comparisons test	Mean Diff.	Significant?	Summary	Adjusted P Value
0.42351	0.3498	0.308		WT vs. SCT-/-	0.07316	Yes	**	0.0013
0.3954	0.3278	0.303		WT vs. SCTR-/-	0.09694	Yes	***	0.0002
0.37124	0.320154	0.2912
0.3465	0.3178	0.29012
0.34021	0.3012	0.24879
0.328	0.2821	0.25321
	0.270124	0.25
	0.26984	0.22
	0.21
Tb. N
WT	SCT-/-	SCTR-/-		Holm-Šídák's multiple comparisons test	Mean Diff.	Below threshold?	Summary	Adjusted P Value
3.564	3.051	2.21		WT vs. SCT-/-	0.4709	No	ns	0.0798
3.2765	2.9324	2.18		WT vs. SCTR-/-	1.126	Yes	***	0.0007
2.865	2.875	2.087
2.64	2.665	1.997
2.501	2.456	1.521
2.335	2.078	1.445
	2.045	1.289
	1.9754	1.1732
	1.456
Tb. Pf
WT	SCT-/-	SCTR-/-
17.96	34.879	31.987		Holm-Sidak's multiple comparisons test	Mean Diff.	Significant?	Summary	Adjusted P Value
15.884	22.0142	32.045
15.1023	19.41	28.42		WT vs. SCT-/-	-7.022	Yes	*	0.0428
9.978	19.2846	27.0984		WT vs. SCTR-/-	-10.77	Yes	**	0.0082
9.012	17.654	18.1
7.584	16.74	17.21
	16.235	16.074
	16	15.8965
	14.258
Tb. Th
WT	SCT-/-	SCTR-/-
0.0765	0.0690124	0.0669		Holm-Šídák's multiple comparisons test	Mean Diff.	Below threshold?	Summary	Adjusted P Value
0.0745	0.06855	0.06675		WT vs. SCT-/-	0.01082	Yes	**	0.0047
0.0746	0.0642	0.065437		WT vs. SCTR-/-	0.01208	Yes	**	0.0047
0.0688	0.064154	0.0649765
0.0685	0.062741	0.055864
0.0673	0.060542	0.054213
	0.0564315	0.051846
	0.055789	0.050984
	0.046467
Tb. Sp
WT	SCT-/-	SCTR-/-
0.245	0.26811	0.3023		Holm-Sidak's multiple comparisons test	Mean Diff.	Significant?	Summary	Adjusted P Value
0.2322	0.26771	0.2988
0.2314	0.25275	0.29015		WT vs. SCT-/-	-0.01267	No	ns	0.3402
0.21889	0.250787	0.2783		WT vs. SCTR-/-	-0.06171	Yes	***	0.0003
0.19566	0.24133	0.2732
0.1866	0.21063	0.27007
	0.20013	0.26535
	0.1937	0.26181
	0.1935
BS/BV
WT	SCT-/-	SCTR-/-		Holm-Šídák's multiple comparisons test	Mean Diff.	Below threshold?	Summary	Adjusted P Value
58.69	93.452	81.19		WT vs. SCT-/-	-13.35	Yes	*	0.0208
58.333	73.214	79.404		WT vs. SCTR-/-	-14.03	Yes	*	0.0208
57.38	69.881	77.857
51.428	65.119	73.928
51.309	64.405	60.9523
50.8333	62.738	60.357
	62.262	58.452
	60.595	57.381
	60.472

## Sheet: Fig. 2e
ShCon	ShSCT
1.19252	0.0079764
0.867161	3.06023e-05
0.813762	0.00081959
0.917236	0.000100006
1.18833	0.00497072
0.954621	0.00935434
Unpaired t test
P value	<0.0001
P value summary	****
Significantly different (P < 0.05)?	Yes
One- or two-tailed P value?	Two-tailed
t, df	t=14.79, df=10

[truncated: 113 more sheets: Fig. 2g, Fig. 2i, Fig. 2j, Fig. 2k, Fig. 2o, Fig. 2p, Fig. 2q, Fig. 3a, Fig. 3b, Fig. 3c, Fig. 3d, Fig. 3e, Fig. 3f, Fig. 3g, Fig. 3h, Fig. 3i, Fig. 3j, Fig. 3k, Fig. 3l, Fig. 3m …]
